# Supplementary material for: Assessment of Vitamin D Metabolism in Patients with Cushing’s Disease in Response to 150,000 IU Cholecalciferol Treatment
Source: Nutrients. 2021 Nov 30;13(12):4329. doi: 10.3390/nu13124329 (PMC8704048; doi:10.3390/nu13124329)
Supplement: Supplementary file 1 [file nutrients-13-04329-s001.zip]

Archive with 1 entries (1 files):
- nutrients-1483833-supplementary.pdf
